# Supplementary material for: Pharmacoepigenetics of hypertension: genome-wide methylation analysis of responsiveness to four classes of antihypertensive drugs using a double-blind crossover study design
Source: Epigenetics. 2022 Feb 25;17(11):1432–45. doi: 10.1080/15592294.2022.2038418 (PMC9586691; doi:10.1080/15592294.2022.2038418)
Supplement: Supplemental Material [file KEPI_A_2038418_SM7309.zip]

Archive with 4 entries (3 files):
- supplementary/
- supplementary/Nuotio et al_revised Supplementary Tables and Figures.docx
- supplementary/Nuotio et al_Supplementary Methods.docx
- supplementary/Nuotio_et_al_Supplementary_table2.xlsx
