# Supplementary material for: Pharmacoepigenetics of hypertension: genome-wide methylation analysis of responsiveness to four classes of antihypertensive drugs using a double-blind crossover study design
Source: Epigenetics. 2022 Feb 25;17(11):1432–45. doi: 10.1080/15592294.2022.2038418 (PMC9586691; doi:10.1080/15592294.2022.2038418)
Supplement: Supplemental Material [file KEPI_A_2038418_SM7309.zip › supplementary/Nuotio_et_al_Supplementary_table2.xlsx]

## Sheet: Suppl_T2
Supplementary table 2. Associations of blood pressure changes with previously cross-validated blood pressure associated methylation sites [1].
			Amlodipine (N=196)				Bisoprolol (N=201)				Hydrochlorothiazide (N=198)				Losartan (N=192)
			ΔSBP		ΔDBP		ΔSBP		ΔDBP		ΔSBP		ΔDBP		ΔSBP		ΔDBP
CpG	Chr : pos (GRCh37)	Nearest gene	Effect	P	Effect	P	Effect	P	Effect	P	Effect	P	Effect	P	Effect	P	Effect	P
cg18933331	1 : 110 186 418	AMPD2; GSTM4	0.163127	0.795826	0.194181	0.569402	-0.685513	0.23523	-0.521113	0.194356	0.0423557	0.942947	0.10879	0.787516	-0.148059	0.816511	0.24993	0.566747
cg16246545	1 : 120 255 941	PHGDH	-1.01581	0.0590497	-0.494065	0.0925418	-0.0669725	0.89423	-0.100362	0.775444	-0.354777	0.486416	-0.322802	0.357173	0.0770975	0.887257	0.341591	0.361907
cg14476101	1 : 120 255 992	PHGDH	-1.04687	0.0587935	-0.575159	0.0558669	-0.545868	0.28616	-0.522952	0.141611	-0.751211	0.15164	-0.624374	0.0809249	-0.401953	0.475383	0.0899992	0.816045
cg19693031	1 : 145 441 552	TXNIP	0.0327093	0.961513	0.015982	0.965545	-0.254798	0.683211	-0.0906135	0.835482	0.0227595	0.971454	-0.169059	0.697525	-0.611749	0.397166	0.0350446	0.943918
cg19266329	1 : 145 456 128	POLR3GR; TXNIP	-1.12245	0.133655	-0.272838	0.503382	0.164526	0.810273	0.351896	0.460686	-0.326557	0.645099	-0.265728	0.583017	0.0872185	0.90973	0.547607	0.298167
cg24955196	1 : 154 982 621	ZBTB7B	NA	NA	NA	NA	NA	NA	NA	NA	NA	NA	NA	NA	NA	NA	NA	NA
cg12593793	1 : 156 074 135	LMNA	-0.788167	0.261562	-0.12873	0.737478	-0.348318	0.587652	-0.0192179	0.966114	-0.411056	0.535881	-0.170332	0.70637	-1.11406	0.120772	-0.585603	0.237028
cg01343041	2 : 24 397 787	C2orf84	-0.231854	0.667247	-0.190166	0.515193	-0.167639	0.747453	0.151498	0.675882	-0.344814	0.507246	-0.0727302	0.837583	0.205644	0.719516	0.32323	0.408872
cg18119407	2 : 201 980 504	CFLAR	-0.118781	0.910662	0.104546	0.854712	1.20998	0.212469	0.837598	0.212409	-0.399079	0.687731	-0.385041	0.5674	0.395535	0.712519	0.508652	0.486372
cg06690548	4 : 139 162 808	SLC7A11	-0.603147	0.290478	-0.116843	0.709711	-0.593683	0.26374	-0.497052	0.181296	-0.546567	0.304206	-0.25653	0.486067	-0.985554	0.0795503	-0.345421	0.376189
cg18120259	6 : 43 894 639	LOC100132354	-0.179616	0.829966	-0.0297161	0.947752	-0.324953	0.671417	-0.261717	0.622681	-0.509302	0.512068	-0.591595	0.263068	0.670995	0.44036	0.439669	0.459224
cg21429551	7 : 30 635 762	GARS	-1.23881	0.0281359	-0.419975	0.174781	0.00757893	0.988915	-0.0290534	0.939136	-0.85972	0.106779	-0.138397	0.707269	-0.492965	0.396394	0.0893809	0.823978
cg19390658	7 : 30 636 176	GARS	-1.67787	0.00393042	-0.498767	0.117908	0.744648	0.171458	0.485761	0.199603	0.272637	0.616491	0.425577	0.253618	0.264038	0.665391	0.422586	0.312134
cg19695041	8 : 38 615 330	TACC1	-0.187362	0.81155	0.0771366	0.85619	-0.498544	0.491093	-0.392114	0.436043	-0.524177	0.489135	-0.313423	0.544188	0.00997745	0.990451	-0.157066	0.78267
cg00008629	9 : 115 093 661	ROD1	-0.314559	0.594217	-0.0320248	0.920439	0.224058	0.679435	0.315094	0.404409	-0.0760683	0.888576	-0.0531291	0.885927	-0.227794	0.706425	-0.0436681	0.915957
cg13696706	9 : 124 396 830	DAB2IP	-0.958965	0.104534	-0.308586	0.335891	-0.494863	0.372154	-0.361941	0.348823	-0.835418	0.141675	-0.439896	0.25667	-0.182472	0.76056	-0.0226529	0.955895
cg11376147	11 : 57 261 198	SLC43A1	-0.932922	0.181343	-0.401618	0.289388	0.149867	0.819919	0.0334684	0.941816	-0.398852	0.555681	-0.202978	0.660423	-1.10297	0.137421	-0.0305615	0.952305
cg11468085	11 : 67 435 577	ALDH3B2	0.469326	0.507697	0.155483	0.685775	-0.470004	0.476419	-0.377076	0.410605	-0.557092	0.39881	-0.225798	0.616373	-0.37024	0.609632	-0.30251	0.541879
cg00574958	11 : 68 607 622	CPT1A	-0.0678657	0.912242	-0.121492	0.716017	-0.187788	0.747994	-0.0873525	0.830317	-0.0253999	0.964813	-0.685397	0.0799261	-0.160492	0.797283	-0.0233877	0.956408
cg00508575	12 : 90 050 967	ATP2B1	0.0424341	0.947992	-0.156	0.657893	-0.0838681	0.887705	-0.613486	0.136347	-0.521413	0.423138	-0.478848	0.28017	-0.456079	0.491439	-0.448336	0.323169
cg05248321	14 : 20 898 128	KLHL33	NA	NA	NA	NA	NA	NA	NA	NA	NA	NA	NA	NA	NA	NA	NA	NA
cg00716257	14 : 75 897 417	JDP2	0.342723	0.552365	0.109446	0.724452	-0.0910229	0.863124	-0.257569	0.481011	0.335344	0.532614	0.0418518	0.908849	-0.0846455	0.88897	-0.0134442	0.973949
cg02003183	14 : 103 415 882	CDC42BPB	-0.161698	0.782192	0.0259677	0.934793	0.147878	0.787211	-0.0303089	0.936662	-0.332115	0.553369	-0.344245	0.366764	-0.828796	0.171805	-0.806852	0.0516107
cg26916780	15 : 64 889 554	ZNF609	-0.532978	0.372287	-0.491548	0.126206	0.657578	0.23625	0.00459533	0.990511	0.810413	0.158892	0.475298	0.225349	-0.127242	0.837998	-0.255444	0.548274
cg12555233	15 : 91 455 366	MAN2A2	NA	NA	NA	NA	NA	NA	NA	NA	NA	NA	NA	NA	NA	NA	NA	NA
cg07558761	16 : 87 866 696	SLC7A5	0.0243062	0.971688	0.0990709	0.78909	-0.72278	0.253774	-0.294244	0.503828	-0.803169	0.223844	-0.697188	0.120548	-0.675002	0.337456	-0.452278	0.346736
cg07021906	16 : 87 866 833	SLC7A5	0.372962	0.574211	0.490589	0.170253	-0.0962833	0.874453	0.0730743	0.863416	-0.150346	0.811642	-0.0292476	0.945857	0.49383	0.462982	0.098279	0.830898
cg04583842	16 : 88 103 117	BANP	-0.221027	0.716159	0.0664652	0.840326	0.0823885	0.881951	0.220174	0.568801	-0.381727	0.50053	-0.330013	0.392468	0.568306	0.3611	0.34937	0.412373
cg08857797	17 : 40 927 699	VPS25	1.09418	0.21919	0.641569	0.183588	-1.05421	0.248384	-0.607978	0.337129	-0.490877	0.561095	-0.258393	0.653601	0.0531308	0.955451	-0.183529	0.777856
cg22304262	19 : 47 287 778	SLC1A5	-1.02223	0.1162	-0.233431	0.508214	0.26656	0.656557	0.380472	0.360122	0.0378275	0.951383	0.13397	0.750807	0.140314	0.835944	0.617824	0.177867
cg02711608	19 : 47 287 964	SLC1A5	-1.33626	0.0298761	-0.456978	0.173698	0.300769	0.617596	0.237297	0.573868	-1.26158	0.0300545	-0.697813	0.0805389	-1.14464	0.0803435	-0.237856	0.59911
cg21766592	19 : 47 288 066	SLC1A5	-0.996829	0.201429	-0.0732723	0.862897	1.40696	0.0519785	1.37541	0.00601152	-0.772891	0.285898	-0.181646	0.713432	0.0566317	0.943238	0.706105	0.193417
cg06500161	21 : 43 656 587	ABCG1	-0.565662	0.31275	-0.259594	0.392968	0.213185	0.681351	0.101616	0.778853	0.395785	0.451702	0.351916	0.326002	-0.50612	0.381115	-0.401526	0.309399
cg01820192	21 : 44 869 762	C21orf125	-0.124141	0.867439	0.123054	0.760487	0.111239	0.871045	0.0870613	0.85607	-1.54461	0.0271096	-0.864287	0.070245	-0.355776	0.645299	0.156793	0.767069
References:
[1] Huang Y, Ollikainen M, Muniandy M, Zhang T, van Dongen J, Hao G et al. Identification, heritability, and relation with gene expression of novel DNA methylation loci for blood pressure. Hypertension 2020; 76:195-205.
